# Supplementary material for: Moderate Reduction in Nitrogen Fertilizer Results in Improved Rice Quality by Affecting Starch Properties without Causing Yield Loss
Source: Foods. 2023 Jul 5;12(13):2601. doi: 10.3390/foods12132601 (PMC10341124; doi:10.3390/foods12132601)
Supplement: Supplementary file 1 [file foods-12-02601-s001.zip]

Archive with 1 entries (1 files):
- foods-2460865-supplementary.pdf
